# Supplementary material for: PCR Array Profiling of miRNA Expression Involved in the Differentiation of Amniotic Fluid Stem Cells toward Endothelial and Smooth Muscle Progenitor Cells
Source: Int J Mol Sci. 2023 Dec 25;25(1):302. doi: 10.3390/ijms25010302 (PMC10779355; doi:10.3390/ijms25010302)
Supplement: Supplementary file 1 [file ijms-25-00302-s001.zip]

Archive with 1 entries (1 files):
- ijms-2735368-supplementary.pdf
